# Supplementary material for: Characterization of β-Lactamases and Multidrug Resistance Mechanisms in Enterobacterales from Hospital Effluents and Wastewater Treatment Plant
Source: Antibiotics (Basel). 2022 Jun 7;11(6):776. doi: 10.3390/antibiotics11060776 (PMC9219941; doi:10.3390/antibiotics11060776)
Supplement: Supplementary file 1 [file antibiotics-11-00776-s001.zip]

Archive with 3 entries (3 files):
- Table_S2.xlsx
- Table-S3.xlsx
- Table_S1.xlsx
