# Supplementary material for: Characterization of β-Lactamases and Multidrug Resistance Mechanisms in Enterobacterales from Hospital Effluents and Wastewater Treatment Plant
Source: Antibiotics (Basel). 2022 Jun 7;11(6):776. doi: 10.3390/antibiotics11060776 (PMC9219941; doi:10.3390/antibiotics11060776)
Supplement: Supplementary file 1 [file antibiotics-11-00776-s001.zip › Table_S2.xlsx]

## Sheet: Table S2
resistance genes	strain	contig (size in bp)	BLAST alignment			position of genes
			subject	query coverage	identity
floR, tet(A), aph(6)-Id, blaTEM-1, aph(3”)-Ib, sul2	EC10	IGOHHFJJ_1 (60101 bp)	-	-	-	floR (11924..13137) aph(6)-Id (14094..14826) tnpA (c14860..18029) tnpR (18029..18586) blaTEM-1 (18769..19629) aph(3”)-Ib (19885..20688) sul2 (20749..21564)
		IGOHHFJJ_21 (2665 bp)	-	-	-	tet(A) (c442..1641)
	EC11	NLAMJDEJ_18 (5767 bp)	IGOHHFJJ_1	0.5	0.9995	sul2 (c559..1374) aph(3”)-Ib (1435..2238) aph(6)-Id (2244..3074) tet(A) (4128..5327)				Table S2. Comparison of contigs carrying antimicrobial resistance genes
	EC14	BNCALKPH_1 (45387 bp)	IGOHHFJJ_1	1	1	tnpA (c146..3151) tnpR (3315..3872) blaTEM-1 (4055..4915) aph(3”)-Ib (5171..5974) sul2 (6035..6850)
		BNCALKPH_7 (14064 bp)	IGOHHFJJ_1	1	1	floR (11924..13137)
		BNCALKPH_27 (2665 bp)	IGOHHFJJ_21	1	1	tet(A) (1025..2224)
		BNCALKPH_46 (804 bp)	IGOHHFJJ_1	1	1	aph(6)-Id (107..804)
	EC19	DHELOGEA_1 (48702 bp)	IGOHHFJJ_1	0.94	1	tet(A) (c442..1641) aph(6)-Id (2695..3427) tnpA (c3461..6466) tnpR (6630..7187) blaTEM-1 (7370..8230) aph(3”)-Ib (8486..9289) sul2 (c9350..10165)
		DHELOGEA_5 (13557 bp)	IGOHHFJJ_1	0.99	1	floR (c405..1618)
	EC20	BHHHHKBJ_12 (5768 bp)	IGOHHFJJ_1	0.5	0.9995	sul2 (c559..1374) aph(3”)-Ib (1435..2238) aph(6)-Id (2244..3074) tet(A) (4128..5327)
	EC66	NBEFAKOF_10 (5767 bp)	IGOHHFJJ_1	0.5	0.9995	tet(A) (c441..1640) aph(6)-Id (2694..3524) aph(3”)-Ib (3530..4333) sul2 (4394..5209)
	EC74	JIHIIAEJ_1 (48018 bp)	IGOHHFJJ_1	0.94	0.9989	tet(A) (c442..1641) aph(6)-Id (2695..3427) tnpA (c3461..6466) tnpR (6630..7187) blaTEM-1 (7370..8230) aph(3”)-Ib (8486..9289) sul2 (c9350..10165)
		JIHIIAEJ_6 (13541 bp)	IGOHHFJJ_1	1	1	floR (c405..1618)
	EC75	HPKHIOHP_1 (60101 bp)	IGOHHFJJ_1	1	1	floR (11924..13137) aph(6)-Id (14094..14826) tnpA (c14860..18029) tnpR (18029..18586) blaTEM-1 (18769..19629) aph(3”)-Ib (19885..20688) sul2 (20749..21564)
		HPKHIOHP_16 (2665 bp)	IGOHHFJJ_21	1	1	tet(A) (c442..1641)
	EC81	HONJKNGK_1 (48018 bp)	IGOHHFJJ_1	0.94	0.9989	sul2 (37854..38669) aph(3”)-Ib (38730..39533) blaTEM-1 (39789..40649) tnpR (c40832..41389) tnpA (41553..44558) aph(6)-Id (44592..45324) tet(A) (46378..47577)
		HONJKNGK_5 (13557 bp)	IGOHHFJJ_1	0.99	1	floR (11940..13153)
IntI1, dfrA17, aadA5, qacED, sul1, mph(A)	EC10	IGOHHFJJ_9 (10119 bp)	-	-	-	IntI1 (74..822) dfrA17 (c980..1453) aadA5 (1584..2372) qacE (2578..2859) sul1 (2919..3758) mph(A) (9069..9974)
	EC11	NLAMJDEJ_15 (8660 bp)	IGOHHFJJ_9	0.99	1	mph(A) (c147..1052) sul1 (6363..7202) qacE (7262..7543) aadA5 (7749..8537)
		NLAMJDEJ_26 (1620 bp)	IGOHHFJJ_9	1	1	dfrA17 (168..641) IntI1 (c799..1544)
	EC14	BNCALKPH_11 (10120 bp)	IGOHHFJJ_9	0.99	1	IntI1 (74..822) dfrA17 (c980..1453) aadA5 (1584..2372) qacE (2578..2859) sul1 (2919..3758) mph(A) (9069..9974)
	EC19	DHELOGEA_11 (10120 bp)	IGOHHFJJ_9	0.99	1	IntI1 (74..822) dfrA17 (c980..1453) aadA5 (1584..2372) qacE (2578..2859) sul1 (2919..3758) mph(A) (9069..9974)
	EC20	BHHHHKBJ_6 (10119 bp)	IGOHHFJJ_9	1	1	IntI1 (74..822) dfrA17 (c980..1453) aadA5 (1584..2372) qacE (2578..2859) sul1 (2919..3758) mph(A) (9069..9974)
	EC66	NBEFAKOF_7 (10119 bp)	IGOHHFJJ_9	1	1	mph(A) (c146..1051) sul1 (6362..7201) qacE (7261..7542) aadA5 (7748..8536) dfrA17 (8667..9140) IntI1 (c9298..10043)
	EC74	JIHIIAEJ_9 (10120 bp)	IGOHHFJJ_9	0.99	1	IntI1 (74..822) dfrA17 (c980..1453) aadA5 (1584..2372) qacE (2578..2859) sul1 (2919..3758) mph(A) (9069..9974)
	EC75	HPKHIOHP_7 (10120 bp)	IGOHHFJJ_9	0.99	1	IntI1 (74..822) dfrA17 (c980..1453) aadA5 (1584..2372) qacE (2578..2859) sul1 (2919..3758) mph(A) (9069..9974)
	EC81	HONJKNGK_9 (10119 bp)	IGOHHFJJ_9	1	1	IntI1 (74..822) dfrA17 (c980..1453) aadA5 (1584..2372) qacE (2578..2859) sul1 (2919..3758) mph(A) (9069..9974)
blaCTX-M-27	EC10	IGOHHFJJ_29 (1513 bp)	-	-	-	blaCTX-M-27 (391..1266)
	EC11	NLAMJDEJ_28 (1513 bp)	IGOHHFJJ_29	1	1	blaCTX-M-27 (c248..1123)
	EC14	BNCALKPH_33 (1513 bp)	IGOHHFJJ_29	1	1	blaCTX-M-27 (391..1266)
	EC19	DHELOGEA_34 (1513 bp)	IGOHHFJJ_29	1	1	blaCTX-M-27 (391..1266)
	EC20	BHHHHKBJ_17 (1513 bp)	IGOHHFJJ_29	1	1	blaCTX-M-27 (c248..1123)
	EC66	NBEFAKOF_14 (1513 bp)	IGOHHFJJ_29	1	1	blaCTX-M-27 (c248..1123)
	EC74	JIHIIAEJ_32 (1513 bp)	IGOHHFJJ_29	1	1	blaCTX-M-27 (391..1266)
	EC75	HPKHIOHP_26 (1513 bp)	IGOHHFJJ_29	1	1	blaCTX-M-27 (c248..1123)
	EC81	HONJKNGK_22 (1513 bp)	IGOHHFJJ_29	1	1	blaCTX-M-27 (391..1266)
blaCTX-M-15, blaTEM-1, aph(6)-Id, aph(3”)-Ib, sul2	KP2	NIIDBKCL_6 (8946 bp)	-	-	-	blaCTX-M-15 (c654..1529) blaTEM-1 (4351..5211) aph(6)-Id (5932..6768) aph(3”)-Ib (6768..7571) sul2 (7632..8447)
	KP4	CKMFPJDH_7 (8946 bp)	NIIDBKCL_6	1	1	sul2 (c500..1315) aph(3”)-Ib (1376..2179) aph(6)-Id (2179..3015) blaTEM-1 (3736..4596) blaCTX-M-15 (7418..8293)
	KP6	IMJHFALH_6 (8946 bp)	NIIDBKCL_6	1	1	blaCTX-M-15 (c654..1529) blaTEM-1 (4351..5211) aph(6)-Id (5932..6768) aph(3”)-Ib (6768..7571) sul2 (7632..8447)
	KP45	CMKCOEDH_5 (8946 bp)	NIIDBKCL_6	1	1	blaCTX-M-15 (c654..1529) blaTEM-1 (4351..5211) aph(6)-Id (5932..6768) aph(3”)-Ib (6768..7571) sul2 (7632..8447)
	KP76	HAHIHDPD_5 (8946 bp)	NIIDBKCL_6	1	1	blaCTX-M-15 (c654..1529) blaTEM-1 (4351..5211) aph(6)-Id (5932..6768) aph(3”)-Ib (6768..7571) sul2 (7632..8447)
	KP79	NPGCDANO_7 (8946 bp)	NIIDBKCL_6	1	1	blaCTX-M-15 (c654..1529) blaTEM-1 (4351..5211) aph(6)-Id (5932..6768) aph(3”)-Ib (6768..7571) sul2 (7632..8447)
	KP93	CFLAIAJM_6 (8946 bp)	NIIDBKCL_6	1	1	blaCTX-M-15 (c654..1529) blaTEM-1 (4351..5211) aph(6)-Id (5932..6768) aph(3”)-Ib (6768..7571) sul2 (7632..8447)
	KP96	CIEPNBDI_7 (8946 bp)	NIIDBKCL_6	1	1	blaCTX-M-15 (c654..1529) blaTEM-1 (4351..5211) aph(6)-Id (5932..6768) aph(3”)-Ib (6768..7571) sul2 (7632..8447)
qnrB1	KP2	NIIDBKCL_7 (8221 bp)	-	-	-	qnrB1 (c896..1540)
	KP4	CKMFPJDH_8 (8148 bp)	NIIDBKCL_7	1	1	qnrB1 (c823..1467)
	KP6	IMJHFALH_7 (8162 bp)	NIIDBKCL_7	0.99	1	qnrB1 (6621..7265)
	KP45	CMKCOEDH_7 (8162 bp)	NIIDBKCL_7	0.99	1	qnrB1 (6621..7265)
	KP76	HAHIHDPD_6 (8162 bp)	NIIDBKCL_7	0.99	1	qnrB1 (6621..7265)
	KP79	NPGCDANO_8 (8221 bp)	NIIDBKCL_7	1	1	qnrB1 (c896..1540)
	KP93	CFLAIAJM_17 (2197 bp)	NIIDBKCL_7	1	1	qnrB1 (c896..1540)
	KP96	CIEPNBDI_22 (2197 bp)	NIIDBKCL_7	1	1	qnrB1 (658..1302)
IntI1, dfrA14	KP2	NIIDBKCL_10 (6881 bp)	-	-	-	IntI1 (560..1573) dfrA14 (1729..2202)
	KP4	CKMFPJDH_10 (6881 bp)	NIIDBKCL_10	1	1	IntI1 (560..1573) dfrA14 (1729..2202)
	KP6	IMJHFALH_10 (6941 bp)	NIIDBKCL_10	0.99	1	IntI1 (c5308..6321) dfrA14 (c4679..5152)
	KP45	CMKCOEDH_9 (6880 bp)	NIIDBKCL_10	1	1	IntI1 (c5308..6321) dfrA14 (c4679..5152)
	KP76	HAHIHDPD_9 (6941 bp)	NIIDBKCL_10	0.99	1	IntI1 (c5308..6321) dfrA14 (c4679..5152)
	KP79	NPGCDANO_10 (6880 bp)	NIIDBKCL_10	1	1	IntI1 (c5308..6321) dfrA14 (c4679..5152)
	KP93	CFLAIAJM_9 (6941 bp)	NIIDBKCL_10	0.99	1	IntI1 (c5308..6321) dfrA14 (c4679..5152)
	KP96	CIEPNBDI_10 (6941 bp)	NIIDBKCL_10	0.99	1	IntI1 (c5308..6321) dfrA14 (c4679..5152)
aac(6’)-Ib-cr, blaOXA-1, catB3	CF102	DKJFAGKB_37 (2338 bp)	NIIDBKCL_15	0.99	1	aac(6’)-Ib-cr (124..723) blaOXA-1 (c854..1684) catB3 (1822..2263)
	KP2	NIIDBKCL_15 (2338 bp)	-	-	-	aac(6’)-Ib-cr (123..722) blaOXA-1 (c853..1683) catB3 (1821..2262)
	KP4	CKMFPJDH_16 (2338 bp)	NIIDBKCL_15	1	1	catB3 (c77..518) blaOXA-1 (656..1486) aac(6’)-Ib-cr (c1617..2216)
	KP6	IMJHFALH_16 (2337 bp)	NIIDBKCL_15	1	1	aac(6’)-Ib-cr (122..721) blaOXA-1 (c852..1682) catB3 (1820..2261)
	KP45	CMKCOEDH_15 (2337 bp)	NIIDBKCL_15	1	1	aac(6’)-Ib-cr (122..721) blaOXA-1 (c852..1682) catB3 (1820..2261)
	KP76	HAHIHDPD_15 (2337 bp)	NIIDBKCL_15	1	1	catB3 (c77..518) blaOXA-1 (656..1486) aac(6’)-Ib-cr (c1617..2216)
	KP79	NPGCDANO_16 (2339 bp)	NIIDBKCL_15	0.99	1	catB3 (c77..518) blaOXA-1 (656..1486) aac(6’)-Ib-cr (c1617..2216)
	KP93	CFLAIAJM_16 (2339 bp)	NIIDBKCL_15	0.99	1	catB3 (c77..518) blaOXA-1 (656..1486) aac(6’)-Ib-cr (c1617..2216)
	KP96	CIEPNBDI_21 (2339 bp)	NIIDBKCL_15	0.99	1	catB3 (c77..518) blaOXA-1 (656..1486) aac(6’)-Ib-cr (c1617..2216)
aac(3)-IIa	CF102	DKJFAGKB_36 (2747 bp)	CKMFPJDH_15	1	1	aac(3)-IIa (1771..2631)
	KP4	CKMFPJDH_15 (2753 bp)	-	-	-	aac(3)-IIa (1773..2633)
	KP93	CFLAIAJM_15 (2753 bp)	CKMFPJDH_15	1	1	aac(3)-IIa (1773..2633)
	KP96	CIEPNBDI_19 (2753 bp)	CKMFPJDH_15	1	1	aac(3)-IIa (1773..2633)
aac(6’)-Ib, aadA1, blaOXA-9, blaTEM-1; blaCTX-M-30	KO54	ECDFBEBP_1 (62346 bp)	-	-	-	blaTEM-1 (42407..42945/c43127..43528) blaOXA-9 (44228..45052) aadA1 (45112..45900) aac(6’)-Ib (45970..46575) tnpR (c46758..47315) tnpA (47479..48309) blaCTX-M-30 (48612..49487)
	KP57	FDHBJKFK_10 (16291 bp)	ECDFBEBP_1	0.36	0.9906	tnpA (c1..1277) tnpR (1439..1996) aac(6’)-Ib (2179..2784) aadA1 (2854..3642) blaOXA-9 (3702..4526) blaTEM-1 (5226..6086)
aph(3”)-Ib, cmlB1	CF102	DKJFAGKB_2 (40785 bp)	-	-	-	aph(3”)-Ib (24155..24957) cmlB1 (37566..38831)
aph(6)-Id, aph(3”)-Ib	KP57	FDHBJKFK_8 (17513 bp)	-	-	-	aph(6)-Id (c196..1032) aph(3”)-Ib (1032..1834)
tet(A)	CF102	DKJFAGKB_10 (14413 bp)	-	-	-	tet(A) (2666..3865)
blaSHV-12	KP57	FDHBJKFK_18 (4627 bp)	-	-	-	blaSHV-12 (c150..1010)
blaCTX-M-1	EC92	DLDBFACE_1 (43476 bp)	-	-	-	blaCTX-M-1 (c428..1303)
blaCTX-M-15	CF102	DKJFAGKB_30 (3924 bp)	-	-	-	blaCTX-M-15 (c335..1210)
