# Supplementary material for: Characterization of β-Lactamases and Multidrug Resistance Mechanisms in Enterobacterales from Hospital Effluents and Wastewater Treatment Plant
Source: Antibiotics (Basel). 2022 Jun 7;11(6):776. doi: 10.3390/antibiotics11060776 (PMC9219941; doi:10.3390/antibiotics11060776)
Supplement: Supplementary file 1 [file antibiotics-11-00776-s001.zip › Table-S3.xlsx]

## Sheet: Content
European Committee on Antimicrobial Susceptibility Testing
Breakpoint tables for interpretation of MICs and zone diameters
Version 8.1, valid from 2018-05-15
This document should be cited as "The European Committee on Antimicrobial Susceptibility Testing. Breakpoint tables for interpretation of MICs and zone diameters. Version 8.1, 2018. http://www.eucast.org."
Content	Page	Additional information
Notes	1
Guidance on reading EUCAST Breakpoint Tables	2
Changes	3
Enterobacteriaceae (new taxonomy: Enterobacterales)	5	Includes all Enterobacterales
Pseudomonas spp.	10
Stenotrophomonas maltophilia	14	Link to Guidance Document on Stenotrophomonas maltophilia
Burkholderia cepacia	-	Link to Guidance Document on Burkholderia cepacia group
Acinetobacter spp.	15
Staphylococcus spp.	19
Enterococcus spp.	24
Streptococcus groups A, B, C and G	29
Streptococcus pneumoniae	34
Viridans group streptococci	40
Haemophilus influenzae	45
Moraxella catarrhalis	50
Neisseria gonorrhoeae	54
Neisseria meningitidis	58
Gram-positive anaerobes	62
Clostridium difficile	67
Gram-negative anaerobes	68
Helicobacter pylori	72
Listeria monocytogenes	73
Pasteurella multocida	74
Campylobacter jejuni and coli	76
Corynebacterium spp.	77
Aerococcus sanguinicola and urinae	79
Kingella kingae	81
Aeromonas spp.	83
Mycobacterium tuberculosis	85
Topical agents	86	Link to Guidance Document on Topical Agents
PK-PD (Non-species related) breakpoints	87
Dosages	91
Expert Rules	-	Link to EUCAST Expert Rules
Detection of Resistance Mechanisms	-	Link to EUCAST Guidelines on Detection of Resistance Mechanisms
Antimicrobial susceptibility tests on groups of organisms or agents for which there are no EUCAST breakpoints	-	Link to Guidance Document on how to test and interpret results when there are no breakpoints

## Sheet: Notes
European Committee on Antimicrobial Susceptibility Testing
Breakpoint tables for interpretation of MICs and zone diameters
Version 8.1, valid from 2018-05-15
Notes
1. The EUCAST clinical breakpoint tables contain clinical MIC breakpoints (determined or revised during 2002-2017) and their inhibition zone diameter correlates. The EUCAST breakpoint table version 8.1 includes corrected typographical errors, clarifications, breakpoints for new agents and/or organisms, revised MIC breakpoints and revised and new zone diameter breakpoints. Changes are best seen on…
2. PK-PD (Non-species related) breakpoints are listed separately.
3. Numbered notes relate to general comments and/or MIC breakpoints. Lettered notes relate to the disk diffusion method.
4. Antimicrobial agent names in blue are linked to EUCAST rationale documents. MIC and zone diameter breakpoints in blue are linked to EUCAST MIC and zone diameter distributions, respectively.
5. The document is released as an Excel® file suitable for viewing on screen and as an Acrobat® pdf file suitable for printing. To utilize all functions in the Excel® file, use Microsoft™ original programs only. The Excel® file enables users to alter the list of agents to suit the local range of agents tested. The content of single cells cannot be changed. Hide lines by right-clicking on the line…
6. A zone diameter breakpoint of "S ≥ 50 mm" is an arbitrary "off scale" zone diameter breakpoint corresponding to MIC breakpoint situations where wild type isolates are categorised as intermediate (i.e. no fully susceptible isolates exist).
7. In order to simplify the EUCAST tables, the intermediate category is not listed. It is interpreted as values between the S and the R breakpoints. For example, for MIC breakpoints listed as S ≤ 1 mg/L and R > 8 mg/L, the intermediate category is 2-8 (technically >1-8) mg/L, and for zone diameter breakpoints listed as S ≥ 22 mm and R < 18 mm, the intermediate category is 18-21 mm.
8. For Stenotrophomonas maltophilia with trimethoprim-sulfamethoxazole, Staphylococcus aureus with benzylpenicillin and enterococci with vancomycin, it is crucial to follow specific reading instructions for correct interpretation of the disk diffusion test. For these, pictures with reading examples are included at the end of the corresponding breakpoint table. For general and other specific readi…
9. For cefuroxime and fosfomycin there are breakpoints for intravenous and oral administration.
10. By international convention MIC dilution series are based on twofold dilutions up and down from 1 mg/L. At dilutions below 0.25 mg/L, this leads to concentrations with multiple decimal places. To avoid having to use these in tables and documents, EUCAST has decided to use the following format (in bold): 0.125→0.125, 0.0625→0.06, 0.03125→0.03, 0.015625→0.016, 0.0078125→0.008, 0.00390625→0.004 …
"-" indicates that susceptibility testing is not recommended as the species is a poor target for therapy with the agent. Isolates may be reported as R without prior testing.
"IE" indicates that there is insufficient evidence that the organism or group is a good target for therapy with the agent. An MIC with a comment but without an accompanying S, I or R categorisation may be reported.
NA = Not Applicable
IP = In Preparation

## Sheet: Guidance
Guidance on reading EUCAST Breakpoint Tables						EUCAST Clinical Breakpoint Tables v. 8.1, valid from 2018-05-15
MIC determination (broth microdilution according to ISO standard 20776-1) Medium: Inoculum: Incubation: Reading: Quality control:						Disk diffusion (EUCAST standardised disk diffusion method) Medium: Inoculum: Incubation: Reading: Quality control:
Antimicrobial agent	MIC breakpoint (mg/L)		Disk content (µg)	Zone diameter breakpoint (mm)		Notes Numbered notes relate to general comments and/or MIC breakpoints. Lettered notes relate to the disk diffusion method.
	S ≤	R >		S ≥	R <
Antimicrobial agent A	11	11	X	20A	20A	1. Notes that are general comments and/or relating to MIC breakpoints. 2. New comment Removed comment A. Comment on disk diffusion
Antimicrobial agent B, S. aureus	22	4	Y	26	23
Antimicrobial agent C	IE	IE		IE	IE
Antimicrobial agent D	-	-		-	-
Antimicrobial agent E	IP	IP		IP	IP
Antimicrobial agent F (screen)	NA	NA	Y	25	25
Antimicrobial agent G	0.5	2	Z	30	24

## Sheet: Changes
European Committee on Antimicrobial Susceptibility Testing
Breakpoint tables for interpretation of MICs and zone diameters
Version 8.1, valid from 2018-05-15
Version 8.1, 2018-05-15	Changes (cells containing a change, a deletion or an addition) from v. 8.0 are marked light blue. Changed comments are underlined. Removed comments are shown in strikethrough font style.
Enterobacteriaceae (new taxonomy: Enterobacterales)	Revised comments • Carbapenems comment 1
Staphylococcus spp.	Revised comments • Penicillins comment 4
Dosages	• Colistin standard dose updated.
Version 8.0, 2018-01-01	Changes (cells containing a change, a deletion or an addition) from v. 7.1 are marked yellow. Changed comments are underlined. Removed comments are shown in strikethrough font style.
General	• Recommendations for MIC determination added. • Reading recommendations for disk diffusion methodology clarified and further information on QC recommendations added. • All dosages moved to the table of dosages. • Mupirocin removed from all tables except for topical agents.
Enterobacteriaceae (new taxonomy: Enterobacterales)	General • Information on new taxonomy added. Revised breakpoints • Ticarcillin (zone diameter) • Ticarcillin-clavulanic acid (zone diameter) • Cefepime (zone diameter) New comments • Aminoglycosides comment 2 Revised comments • Penicillins comment 5 • Miscellaneous agents comment 1 • Miscellaneous agents comment A
Pseudomonas spp.	New breakpoints • Ceftolozane-tazobactam (zone diameter for P. aeruginosa) Revised breakpoints • Cefepime (zone diameter) Revised comments • Penicillins comment 3 • Miscellaneous agents comment 1 • Miscellaneous agents comment 2 • Miscellaneous agents comment A
Acinetobacter spp.	Revised comments • Miscellaneous agents comment 1 • Miscellaneous agents comment A
Staphylococcus spp.	General • Phenoxymethylpenicillin separated for S. aureus and coagulase-negative staphylococci. Revised breakpoints • Ceftaroline (MIC and zone diameter). • Ceftaroline breakpoints separated for pneumonia and other indications.
Staphylococcus spp. continued	New comments • Penicillins comment C • Cephalosporins comment 6/E Revised comments • Penicillins comment 1/A • Glycopeptides comment 2 removed for teicoplanin and coagulase-negative staphylococci. • Macrolides comment 2 • Miscellaneous agents comment 3
Enterococcusspp.	New comments • Penicillins comment 2
Streptococcus groups A, B, C and G	Revised comments • Macrolides comment 2
Streptococcus pneumoniae	General • Recommendations in meningitis added to flow chart for screening for beta-lactam resistance. Revised comments • Penicillins comment 2 • Macrolides comment 2
Viridans group streptococci	Revised comments • Macrolides comment 1
Haemophilus influenzae	Revised breakpoints • Azithromycin (MIC) • Clarithromycin (MIC) • Erythromycin (MIC and zone diameter) • Roxithromycin (MIC) • Telithromycin (MIC) New comments • Macrolides comment 1/A
Moraxella catarrhalis	Revised breakpoints • Ciprofloxacin (MIC and zone diameter) • Levofloxacin (MIC and zone diameter) • Moxifloxacin (MIC and zone diameter) • Ofloxacin (MIC and zone diameter)
Neisseria gonorrhoeae	General • General comment on dosages added to the top of the table. Removed comments • Macrolides comment 1
Kingella kingae	Revised comments • Penicillins comment 1 • Penicillins comment 3/B
Aeromonas spp.	• New table
Mycobacterium tuberculosis	Revised comments • Comment 1
PK-PD breakpoints	General • Further information on the use of PK-PD breakpoints added.
Dosages	• New column with information on special situations added. • Several dosages added or revised.

## Sheet: Enterobacteriaceae
Enterobacteriaceae (new taxonomy: Enterobacterales*)						EUCAST Clinical Breakpoint Tables v. 8.1, valid from 2018-05-15
MIC determination (broth microdilution according to ISO standard 20776-1 except for mecillinam and fosfomycin where agar dilution is used) Medium: Mueller-Hinton broth Inoculum: 5x105 CFU/mL Incubation: Sealed panels, air, 35±1ºC, 18±2h Reading: Unless otherwise stated, read MICs at the lowest concentration of the agent that completely inhibits visible growth. Quality control: Escherichia coli AT…						Disk diffusion (EUCAST standardised disk diffusion method) Medium: Mueller-Hinton agar Inoculum: McFarland 0.5 Incubation: Air, 35±1ºC, 18±2h Reading: Unless otherwise stated, read zone edges as the point showing no growth viewed from the back of the plate against a dark background illuminated with reflected light. Quality control: Escherichia coli ATCC 25922. For agents not covered by this strai…
* Recent taxonomic studies have narrowed the definition of the family Enterobacteriaceae. Some previous members of this family are now included in other families within the Order Enterobacterales. Breakpoints in this table apply to all members of the Enterobacterales.
Penicillins1	MIC breakpoint (mg/L)		Disk content (µg)	Zone diameter breakpoint (mm)		Notes Numbered notes relate to general comments and/or MIC breakpoints. Lettered notes relate to the disk diffusion method.
	S ≤	R >		S ≥	R <
Benzylpenicillin	-	-		-	-	1/A. Wild type Enterobacteriaceae are categorised as susceptible to aminopenicillins. Some countries prefer to categorise wild type isolates of E. coli and P. mirabilis as intermediate. When this is the case, use the MIC breakpoint S ≤ 0.5 mg/L and the corresponding zone diameter breakpoint S ≥ 50 mm. 2. For susceptibility testing purposes, the concentration of sulbactam is fixed at 4 mg/L. 3. Fo…
Ampicillin	81	8	10	14A,B	14B
Ampicillin-sulbactam	81,2	82	10-10	14A,B	14B
Amoxicillin	81	8	-	NoteC	NoteC
Amoxicillin-clavulanic acid	81,3	83	20-10	19A,B	19B
Amoxicillin-clavulanic acid (uncomplicated UTI only)	321,3	323	20-10	16A,B	16B
Piperacillin	8	16	30	20	17
Piperacillin-tazobactam	84	164	30-6	20	17
Ticarcillin	8	16	75	23	20
Ticarcillin-clavulanic acid	83	163	75-10	23	20
Temocillin	Note5	Note5		Note5	Note5
Phenoxymethylpenicillin	-	-		-	-
Oxacillin	-	-		-	-
Cloxacillin	-	-		-	-
Dicloxacillin	-	-		-	-
Flucloxacillin	-	-		-	-
Mecillinam (uncomplicated UTI only) E. coli, Klebsiella spp. and P. mirabilis	86	86	10	15D	15D
Cephalosporins1	MIC breakpoint (mg/L)		Disk content (µg)	Zone diameter breakpoint (mm)		Notes Numbered notes relate to general comments and/or MIC breakpoints. Lettered notes relate to the disk diffusion method.
	S ≤	R >		S ≥	R <
Cefaclor	-	-		-	-	1. The cephalosporin breakpoints for Enterobacteriaceae will detect all clinically important resistance mechanisms (including ESBL and plasmid mediated AmpC). Some isolates that produce beta-lactamases are susceptible or intermediate to 3rd or 4th generation cephalosporins with these breakpoints and should be reported as tested, i.e. the presence or absence of an ESBL does not in itself influence…
Cefadroxil (uncomplicated UTI only)	16	16	30	12	12
Cefalexin (uncomplicated UTI only)	16	16	30	14	14
Cefazolin	-	-		-	-
Cefepime	1	4	30	27	24
Cefixime (uncomplicated UTI only)	1	1	5	17	17
Cefotaxime	1	2	5	20	17
Cefoxitin (screen)2	NA	NA	30	19	19
Cefpodoxime (uncomplicated UTI only)	1	1	10	21	21
Ceftaroline	0.5	0.5	5	23	23
Ceftazidime	1	4	10	22	19
Ceftazidime-avibactam	83	83	10-4	13	13
Ceftibuten (UTI only)	1	1	30	23	23
Ceftobiprole	0.25	0.25	5	23	23
Ceftolozane-tazobactam	14	14	30-10	23	23
Ceftriaxone	1	2	30	25	22
Cefuroxime iv5, E. coli, Klebsiella spp. and P. mirabilis	8	8	30	19	19
Cefuroxime oral (uncomplicated UTI only)	8	8	30	19	19
Carbapenems1	MIC breakpoint (mg/L)		Disk content (µg)	Zone diameter breakpoint (mm)		Notes Numbered notes relate to general comments and/or MIC breakpoints. Lettered notes relate to the disk diffusion method.
	S ≤	R >		S ≥	R <
Doripenem	1	2	10	24	21	1. The carbapenem breakpoints for Enterobacteriaceae will detect all clinically important resistance mechanisms (including the majority of carbapenemases). Some isolates that produce carbapenemase are categorised as susceptible with the current breakpoints and should be reported as tested, i.e. the presence or absence of a carbapenemase does not in itself influence the categorisation of susceptib…
Ertapenem	0.5	1	10	25	22
Imipenem2	2	8	10	22	16
Meropenem	2	8	10	22	16
Monobactams	MIC breakpoint (mg/L)		Disk content (µg)	Zone diameter breakpoint (mm)		Notes Numbered notes relate to general comments and/or MIC breakpoints. Lettered notes relate to the disk diffusion method.
	S ≤	R >		S ≥	R <
Aztreonam1	1	4	30	26	21	1. The aztreonam breakpoints for Enterobacteriaceae will detect clinically important resistance mechanisms (including ESBL). Some isolates that produce beta-lactamases are susceptible or intermediate to aztreonam with these breakpoints and should be reported as tested, i.e. the presence or absence of an ESBL does not in itself influence the categorisation of susceptibility. ESBL detection and cha…
Fluoroquinolones	MIC breakpoint (mg/L)		Disk content (µg)	Zone diameter breakpoint (mm)		Notes Numbered notes relate to general comments and/or MIC breakpoints. Lettered notes relate to the disk diffusion method.
	S ≤	R >		S ≥	R <
Ciprofloxacin	0.25	0.5	5	26	24	1. There is clinical evidence for ciprofloxacin to indicate a poor response in systemic infections caused by Salmonella spp. with low-level ciprofloxacin resistance (MIC >0.06 mg/L). The available data relate mainly to Salmonella Typhi but there are also case reports of poor response with other Salmonella species. A. Tests with a ciprofloxacin 5 µg disk will not reliably detect low-level resistan…
Ciprofloxacin, Salmonella spp.1	0.06	0.06		NoteA	NoteA
Pefloxacin (screen), Salmonella spp.1	NA	NA	5	24B	24B
Levofloxacin	0.5	1	5	23	19
Moxifloxacin	0.25	0.25	5	22	22
Nalidixic acid (screen)	NA	NA		NA	NA
Norfloxacin (uncomplicated UTI only)	0.5	1	10	22	19
Ofloxacin	0.25	0.5	5	24	22
Aminoglycosides1,2	MIC breakpoint (mg/L)		Disk content (µg)	Zone diameter breakpoint (mm)		Notes Numbered notes relate to general comments and/or MIC breakpoints. Lettered notes relate to the disk diffusion method.
	S ≤	R >		S ≥	R <
Amikacin	8	16	30	18	15	1. Aminoglycoside breakpoints are based on once-daily administration of high dose therapy aminoglycoside dosages, see table of dosages. Most often aminoglycosides are given in combination with beta-lactam agents. 2. Breakpoints do not apply to Plesiomonas shigelloides since aminoglycosides have low intrinsic activity against this species.
Gentamicin	2	4	10	17	14
Netilmicin	2	4	10	15	12
Tobramycin	2	4	10	17	14
Glycopeptides and lipoglycopeptides	MIC breakpoint (mg/L)		Disk content (µg)	Zone diameter breakpoint (mm)		Notes Numbered notes relate to general comments and/or MIC breakpoints. Lettered notes relate to the disk diffusion method.
	S ≤	R>		S ≥	R <
Dalbavancin	-	-		-	-
Oritavancin	-	-		-	-
Teicoplanin	-	-		-	-
Telavancin	-	-		-	-
Vancomycin	-	-		-	-
Macrolides, lincosamides and streptogramins	MIC breakpoint (mg/L)		Disk content (µg)	Zone diameter breakpoint (mm)		Notes Numbered notes relate to general comments and/or MIC breakpoints. Lettered notes relate to the disk diffusion method.
	S ≤	R >		S ≥	R <
Azithromycin1	-	-		-	-	1. Azithromycin has been used in the treatment of infections with Salmonella Typhi (MIC ≤16 mg/L for wild type isolates) and Shigella spp.
Clarithromycin	-	-		-	-
Erythromycin	-	-		-	-
Roxithromycin	-	-		-	-
Telithromycin	-	-		-	-
Clindamycin	-	-		-	-
Quinupristin-dalfopristin	-	-		-	-
Tetracyclines	MIC breakpoint (mg/L)		Disk content (µg)	Zone diameter breakpoint (mm)		Notes Numbered notes relate to general comments and/or MIC breakpoints. Lettered notes relate to the disk diffusion method.
	S ≤	R >		S ≥	R <
Doxycycline	-	-		-	-	1. Tigecycline has poor activity against Morganella spp., Proteus spp. and Providencia spp. 2. For tigecycline broth microdilution MIC determination, the medium must be prepared fresh on the day of use. A. Zone diameter breakpoints validated for E. coli only. For other Enterobacteriaceae, use an MIC method.
Minocycline	-	-		-	-
Tetracycline	-	-		-	-
Tigecycline1	12	22	15	18A	15A
Oxazolidinones	MIC breakpoint (mg/L)		Disk content (µg)	Zone diameter breakpoint (mm)		Notes Numbered notes relate to general comments and/or MIC breakpoints. Lettered notes relate to the disk diffusion method.
	S ≤	R >		S ≥	R <
Linezolid	-	-		-	-
Tedizolid	-	-		-	-
Miscellaneous agents	MIC breakpoint (mg/L)		Disk content (µg)	Zone diameter breakpoint (mm)		Notes Numbered notes relate to general comments and/or MIC breakpoints. Lettered notes relate to the disk diffusion method.
	S ≤	R >		S ≥	R <
Chloramphenicol	8	8	30	17	17	1. Colistin MIC determination should be performed with broth microdilution. Quality control must be performed with both a susceptible QC strain (E. coli ATCC 25922 or P. aeruginosa ATCC 27853) and the colistin resistant E. coli NCTC 13846 (mcr-1 positive). 2. Agar dilution is the reference method for fosfomycin. MICs must be determined in the presence of glucose-6-phosphate (25 mg/L in the medium…
Colistin1	2	2		NoteA	NoteA
Daptomycin	-	-		-	-
Fosfomycin iv	322	322	200B	24C,D	24C,D
Fosfomycin oral (uncomplicated UTI only)	322	322	200B	24C,D	24C,D
Fusidic acid	-	-		-	-
Metronidazole	-	-		-	-
Nitrofurantoin (uncomplicated UTI only), E. coli	64	64	100	11	11
Nitroxoline (uncomplicated UTI only), E. coli	16	16	30	15	15
Rifampicin	-	-		-	-
Spectinomycin	-	-		-	-
Trimethoprim (uncomplicated UTI only)	2	4	5	18	15
Trimethoprim-sulfamethoxazole3	2	4	1.25-23.75	14	11
Examples of inhibition zones for Escherichia coli with fosfomycin.
a-c) Ignore all colonies and read the outer zone edge.
d) Record as no inhibition zone.

## Sheet: Pseudomonas
Pseudomonas spp.						EUCAST Clinical Breakpoint Tables v. 8.1, valid from 2018-05-15
MIC determination (broth microdilution according to ISO standard 20776-1 except for fosfomycin where agar dilution is used) Medium: Mueller-Hinton broth Inoculum: 5x105 CFU/mL Incubation: Sealed panels, air, 35±1ºC, 18±2h Reading: Unless otherwise stated, read MICs at the lowest concentration of the agent that completely inhibits visible growth. Quality control: Pseudomonas aeruginosaATCC 27853. …						Disk diffusion (EUCAST standardised disk diffusion method) Medium: Mueller-Hinton agar Inoculum: McFarland 0.5 Incubation: Air, 35±1ºC, 18±2h Reading: Unless otherwise stated, read zone edges as the point showing no growth viewed from the back of the plate against a dark background illuminated with reflected light. Quality control: Pseudomonas aeruginosa ATCC 27853. For agents not covered by this…
Penicillins	MIC breakpoint (mg/L)		Disk content (µg)	Zone diameter breakpoint (mm)		Notes Numbered notes relate to general comments and/or MIC breakpoints. Lettered notes relate to the disk diffusion method.
	S ≤	R >		S ≥	R <
Benzylpenicillin	-	-		-	-	1. Breakpoints are based on high dose therapy, see table of dosages (4 g x 4, with or without tazobactam). 2. For susceptibility testing purposes, the concentration of tazobactam is fixed at 4 mg/L. 3. Breakpoints are based on high dose therapy, see table of dosages. 4. For susceptibility testing purposes, the concentration of clavulanic acid is fixed at 2 mg/L.
Ampicillin	-	-		-	-
Ampicillin-sulbactam	-	-		-	-
Amoxicillin	-	-		-	-
Amoxicillin-clavulanic acid	-	-		-	-
Piperacillin1	16	16	30	18	18
Piperacillin-tazobactam1	162	162	30-6	18	18
Ticarcillin3	16	16	75	18	18
Ticarcillin-clavulanic acid3	164	164	75-10	18	18
Temocillin	-	-		-	-
Phenoxymethylpenicillin	-	-		-	-
Oxacillin	-	-		-	-
Cloxacillin	-	-		-	-
Dicloxacillin	-	-		-	-
Flucloxacillin	-	-		-	-
Mecillinam (uncomplicated UTI only)	-	-		-	-
Cephalosporins	MIC breakpoint (mg/L)		Disk content (µg)	Zone diameter breakpoint (mm)		Notes Numbered notes relate to general comments and/or MIC breakpoints. Lettered notes relate to the disk diffusion method.
	S ≤	R >		S ≥	R <
Cefaclor	-	-		-	-	1. Breakpoints are based on high dose therapy, see table of dosages (2 g x 3). 2. Breakpoints are based on high dose therapy, see table of dosages (2 g x 3). 3. For susceptibility testing purposes, the concentration of avibactam is fixed at 4 mg/L. 4. For susceptibility testing purposes, the concentration of tazobactam is fixed at 4 mg/L.
Cefadroxil	-	-		-	-
Cefalexin	-	-		-	-
Cefazolin	-	-		-	-
Cefepime1	8	8	30	21	21
Cefixime	-	-		-	-
Cefotaxime	-	-		-	-
Cefoxitin	NA	NA		NA	NA
Cefpodoxime	-	-		-	-
Ceftaroline	-	-		-	-
Ceftazidime2	8	8	10	17	17
Ceftazidime-avibactam, P. aeruginosa	83	83	10-4	17	17
Ceftibuten	-	-		-	-
Ceftobiprole	IE	IE		IE	IE
Ceftolozane-tazobactam, P. aeruginosa	44	44	30-10	24	24
Ceftriaxone	-	-		-	-
Cefuroxime iv	-	-		-	-
Cefuroxime oral	-	-		-	-
Carbapenems	MIC breakpoint (mg/L)		Disk content (µg)	Zone diameter breakpoint (mm)		Notes Numbered notes relate to general comments and/or MIC breakpoints. Lettered notes relate to the disk diffusion method.
	S ≤	R >		S ≥	R <
Doripenem1	1	2	10	25	22	1. Breakpoints are based on high dose therapy, see table of dosages (1 g administered over 4 h x 3). 2. Breakpoints are based on high dose therapy, see table of dosages (1 g x 4).
Ertapenem	-	-		-	-
Imipenem2	4	8	10	20	17
Meropenem	2	8	10	24	18
Monobactams	MIC breakpoint (mg/L)		Disk content (µg)	Zone diameter breakpoint (mm)		Notes Numbered notes relate to general comments and/or MIC breakpoints. Lettered notes relate to the disk diffusion method.
	S ≤	R >		S ≥	R <
Aztreonam	1	16	30	50	16
Fluoroquinolones	MIC breakpoint (mg/L)		Disk content (µg)	Zone diameter breakpoint (mm)		Notes Numbered notes relate to general comments and/or MIC breakpoints. Lettered notes relate to the disk diffusion method.
	S ≤	R >		S ≥	R <
Ciprofloxacin1	0.5	0.5	5	26	26	1. Breakpoints are based on high dose therapy, see table of dosages (0.75 g x 2 oral or 0.4 g x 3 iv). 2. Breakpoints are based on high dose therapy, see table of dosages (0.5 g x 2 oral or 0.5 g x 2 iv).
Levofloxacin2	1	1	5	22	22
Moxifloxacin	-	-		-	-
Nalidixic acid (screen)	NA	NA		NA	NA
Norfloxacin (uncomplicated UTI only)	-	-		-	-
Ofloxacin	-	-		-	-
Aminoglycosides1	MIC breakpoint (mg/L)		Disk content (µg)	Zone diameter breakpoint (mm)		Notes Numbered notes relate to general comments and/or MIC breakpoints. Lettered notes relate to the disk diffusion method.
	S ≤	R >		S ≥	R <
Amikacin	8	16	30	18	15	1. Aminoglycoside breakpoints are based on once-daily administration of high dose therapy aminoglycoside dosages, see table of dosages. Most often aminoglycosides are given in combination with beta-lactam agents.
Gentamicin	4	4	10	15	15
Netilmicin	4	4	10	12	12
Tobramycin	4	4	10	16	16
Glycopeptides and lipoglycopeptides	MIC breakpoint (mg/L)		Disk content (µg)	Zone diameter breakpoint (mm)		Notes Numbered notes relate to general comments and/or MIC breakpoints. Lettered notes relate to the disk diffusion method.
	S ≤	R >		S ≥	R <
Dalbavancin	-	-		-	-
Oritavancin	-	-		-	-
Teicoplanin	-	-		-	-
Telavancin	-	-		-	-
Vancomycin	-	-		-	-
Macrolides, lincosamides and streptogramins	MIC breakpoint (mg/L)		Disk content (µg)	Zone diameter breakpoint (mm)		Notes Numbered notes relate to general comments and/or MIC breakpoints. Lettered notes relate to the disk diffusion method.
	S ≤	R >		S ≥	R <
Azithromycin	-	-		-	-
Clarithromycin	-	-		-	-
Erythromycin	-	-		-	-
Roxithromycin	-	-		-	-
Telithromycin	-	-		-	-
Clindamycin	-	-		-	-
Quinupristin-dalfopristin	-	-		-	-
Tetracyclines	MIC breakpoint (mg/L)		Disk content (µg)	Zone diameter breakpoint (mm)		Notes Numbered notes relate to general comments and/or MIC breakpoints. Lettered notes relate to the disk diffusion method.
	S ≤	R >		S ≥	R <
Doxycycline	-	-		-	-
Minocycline	-	-		-	-
Tetracycline	-	-		-	-
Tigecycline	-	-		-	-
Oxazolidinones	MIC breakpoint (mg/L)		Disk content (µg)	Zone diameter breakpoint (mm)		Notes Numbered notes relate to general comments and/or MIC breakpoints. Lettered notes relate to the disk diffusion method.
	S ≤	R >		S ≥	R <
Linezolid	-	-		-	-
Tedizolid	-	-		-	-
Miscellaneous agents	MIC breakpoint (mg/L)		Disk content (µg)	Zone diameter breakpoint (mm)		Notes Numbered notes relate to general comments and/or MIC breakpoints. Lettered notes relate to the disk diffusion method.
	S ≤	R >		S ≥	R <
Chloramphenicol	-	-		-	-	1. Colistin MIC determination should be performed with broth microdilution. Quality control must be performed with both a susceptible QC strain (E. coli ATCC 25922 or P. aeruginosa ATCC 27853) and the colistin resistant E. coli NCTC 13846 (mcr-1 positive). 2. Agar dilution is the reference method for fosfomycin. MICs must be determined in the presence of glucose-6-phosphate (25 mg/L in the medium…
Colistin1	2	2		NoteA	NoteA
Daptomycin	-	-		-	-
Fosfomycin iv2	-	-		-	-
Fosfomycin oral2	-	-		-	-
Fusidic acid	-	-		-	-
Metronidazole	-	-		-	-
Nitrofurantoin (uncomplicated UTI only)	-	-		-	-
Nitroxoline (uncomplicated UTI only)	-	-		-	-
Rifampicin	-	-		-	-
Spectinomycin	-	-		-	-
Trimethoprim (uncomplicated UTI only)	-	-		-	-
Trimethoprim-sulfamethoxazole	-	-		-	-

## Sheet: S.maltophilia
Stenotrophomonas maltophilia						EUCAST Clinical Breakpoint Tables v. 8.1, valid from 2018-05-15
Trimethoprim-sulfamethoxazole is the only agent for which EUCAST breakpoints are currently available. For further information, see guidance document on www.eucast.org.
MIC determination (broth microdilution according to ISO standard 20776-1) Medium: Mueller-Hinton broth Inoculum: 5x105 CFU/mL Incubation: Sealed panels, air, 35±1ºC, 18±2h Reading: For trimethoprim-sulfamethoxazole, the MIC should be read at the lowest concentration that inhibits approximately 80% of growth as compared with the growth control well. Quality control: Escherichia coli ATCC 25922						Disk diffusion (EUCAST standardised disk diffusion method) Medium: Mueller-Hinton agar Inoculum: McFarland 0.5 Incubation: Air, 35±1ºC, 18±2h Reading: Read zone edges from the back of the plate against a dark background illuminated with reflected light (see below for specific instructions). Quality control: Escherichia coli ATCC 25922
Miscellaneous agents	MIC breakpoint (mg/L)		Disk content (µg)	Zone diameter breakpoint (mm)		Notes Numbered notes relate to general comments and/or MIC breakpoints. Lettered notes relate to the disk diffusion method.
	S ≤	R >		S ≥	R <
Trimethoprim-sulfamethoxazole1,2	4	4	1.25-23.75	16A	16A	1. Trimethoprim:sulfamethoxazole in the ratio 1:19. Breakpoints are expressed as the trimethoprim concentration. 2. Breakpoints are based on high dose therapy, see table of dosages. at least 0.24 g trimethoprim and 1.2 g sulfamethoxazole administered together twice daily. A. Isolates showing any sign of inhibition zone ≥ 16 mm should be reported susceptible and growth within the inhibition zone s…
Examples of inhibition zones for Stenotrophomonas maltophilia with trimethoprim-sulfamethoxazole.
a-c) An outer zone can be seen. Report susceptible if the zone diameter ≥ 16 mm.
d) Growth up to the disk and no sign of inhibition zone. Report resistant.

## Sheet: Acinetobacter
Acinetobacter spp.						EUCAST Clinical Breakpoint Tables v. 8.1, valid from 2018-05-15
MIC determination (broth microdilution according to ISO standard 20776-1) Medium: Mueller-Hinton broth Inoculum: 5x105 CFU/mL Incubation: Sealed panels, air, 35±1ºC, 18±2h Reading: Unless otherwise stated, read MICs at the lowest concentration of the agent that completely inhibits visible growth. Quality control: Pseudomonas aeruginosaATCC 27853. For agents not covered by this strain, see EUCAST …						Disk diffusion (EUCAST standardised disk diffusion method) Medium: Mueller-Hinton agar Inoculum: McFarland 0.5 Incubation: Air, 35±1ºC, 18±2h Reading: Unless otherwise stated, read zone edges as the point showing no growth viewed from the back of the plate against a dark background illuminated with reflected light. Quality control: Pseudomonas aeruginosa ATCC 27853. For agents not covered by this…
Penicillins1	MIC breakpoint (mg/L)		Disk content (µg)	Zone diameter breakpoint (mm)		Notes Numbered notes relate to general comments and/or MIC breakpoints. Lettered notes relate to the disk diffusion method.
	S ≤	R >		S ≥	R <
Benzylpenicillin	-	-		-	-	1. Susceptibility testing of Acinetobacter spp. to penicillins is unreliable. In most instances, Acinetobacter spp. are resistant to penicillins.
Ampicillin	-	-		-	-
Ampicillin-sulbactam	IE	IE		IE	IE
Amoxicillin	-	-		-	-
Amoxicillin-clavulanic acid	-	-		-	-
Piperacillin	IE	IE		IE	IE
Piperacillin-tazobactam	IE	IE		IE	IE
Ticarcillin	IE	IE		IE	IE
Ticarcillin-clavulanic acid	IE	IE		IE	IE
Temocillin	-	-		-	-
Phenoxymethylpenicillin	-	-		-	-
Oxacillin	-	-		-	-
Cloxacillin	-	-		-	-
Dicloxacillin	-	-		-	-
Flucloxacillin	-	-		-	-
Mecillinam (uncomplicated UTI only)	-	-		-	-
Cephalosporins	MIC breakpoint (mg/L)		Disk content (µg)	Zone diameter breakpoint (mm)		Notes Numbered notes relate to general comments and/or MIC breakpoints. Lettered notes relate to the disk diffusion method.
	S ≤	R >		S ≥	R <
Cefaclor	-	-		-	-
Cefadroxil	-	-		-	-
Cefalexin	-	-		-	-
Cefazolin	-	-		-	-
Cefepime	-	-		-	-
Cefixime	-	-		-	-
Cefotaxime	-	-		-	-
Cefoxitin	-	-		-	-
Cefpodoxime	-	-		-	-
Ceftaroline	-	-		-	-
Ceftazidime	-	-		-	-
Ceftazidime-avibactam	-	-		-	-
Ceftibuten	-	-		-	-
Ceftobiprole	-	-		-	-
Ceftolozane-tazobactam	-	-		-	-
Ceftriaxone	-	-		-	-
Cefuroxime iv	-	-		-	-
Cefuroxime oral	-	-		-	-
Carbapenems	MIC breakpoint (mg/L)		Disk content (µg)	Zone diameter breakpoint (mm)		Notes Numbered notes relate to general comments and/or MIC breakpoints. Lettered notes relate to the disk diffusion method.
	S ≤	R >		S ≥	R <
Doripenem1	1	2	10	24	21	1. Breakpoints are based on high dose therapy, see table of dosages (1 g administered over 4 h x 3). 2. Breakpoints are based on high dose therapy, see table of dosages (1 g x 4).
Ertapenem	-	-		-	-
Imipenem2	2	8	10	23	17
Meropenem	2	8	10	21	15
Monobactams	MIC breakpoint (mg/L)		Disk content (µg)	Zone diameter breakpoint (mm)		Notes Numbered notes relate to general comments and/or MIC breakpoints. Lettered notes relate to the disk diffusion method.
	S ≤	R >		S ≥	R <
Aztreonam	-	-		-	-
Fluoroquinolones	MIC breakpoint (mg/L)		Disk content (µg)	Zone diameter breakpoint (mm)		Notes Numbered notes relate to general comments and/or MIC breakpoints. Lettered notes relate to the disk diffusion method.
	S ≤	R >		S ≥	R <
Ciprofloxacin1	1	1	5	21	21	1. Breakpoints are based on high dose therapy, see table of dosages (0.75 g x 2 oral or 0.4 g x 3 iv).
Levofloxacin	0.5	1	5	23	20
Moxifloxacin	-	-		-	-
Nalidixic acid (screen)	NA	NA		NA	NA
Norfloxacin (uncomplicated UTI only)	-	-		-	-
Ofloxacin	-	-		-	-
Aminoglycosides1	MIC breakpoint (mg/L)		Disk content (µg)	Zone diameter breakpoint (mm)		Notes Numbered notes relate to general comments and/or MIC breakpoints. Lettered notes relate to the disk diffusion method.
	S ≤	R >		S ≥	R <
Amikacin	8	16	30	19	17	1. Aminoglycoside breakpoints are based on once-daily administration of high dose therapy aminoglycoside dosages, see table of dosages. Most often aminoglycosides are given in combination with beta-lactam agents.
Gentamicin	4	4	10	17	17
Netilmicin	4	4	10	16	16
Tobramycin	4	4	10	17	17
Glycopeptides and lipoglycopeptides	MIC breakpoint (mg/L)		Disk content (µg)	Zone diameter breakpoint (mm)		Notes Numbered notes relate to general comments and/or MIC breakpoints. Lettered notes relate to the disk diffusion method.
	S ≤	R >		S ≥	R <
Dalbavancin	-	-		-	-
Oritavancin	-	-		-	-
Teicoplanin	-	-		-	-
Telavancin	-	-		-	-
Vancomycin	-	-		-	-
Macrolides, lincosamides and streptogramins	MIC breakpoint (mg/L)		Disk content (µg)	Zone diameter breakpoint (mm)		Notes Numbered notes relate to general comments and/or MIC breakpoints. Lettered notes relate to the disk diffusion method.
	S ≤	R >		S ≥	R <
Azithromycin	-	-		-	-
Clarithromycin	-	-		-	-
Erythromycin	-	-		-	-
Roxithromycin	-	-		-	-
Telithromycin	-	-		-	-
Clindamycin	-	-		-	-
Quinupristin-dalfopristin	-	-		-	-
Tetracyclines	MIC breakpoint (mg/L)		Disk content (µg)	Zone diameter breakpoint (mm)		Notes Numbered notes relate to general comments and/or MIC breakpoints. Lettered notes relate to the disk diffusion method.
	S ≤	R >		S ≥	R <
Doxycycline	-	-		-	-
Minocycline	IE	IE		IE	IE
Tetracycline	-	-		-	-
Tigecycline	IE	IE		IE	IE
Oxazolidinones	MIC breakpoint (mg/L)		Disk content (µg)	Zone diameter breakpoint (mm)		Notes Numbered notes relate to general comments and/or MIC breakpoints. Lettered notes relate to the disk diffusion method.
	S ≤	R >		S ≥	R <
Linezolid	-	-		-	-
Tedizolid	-	-		-	-
Miscellaneous agents	MIC breakpoint (mg/L)		Disk content (µg)	Zone diameter breakpoint (mm)		Notes Numbered notes relate to general comments and/or MIC breakpoints. Lettered notes relate to the disk diffusion method.
	S ≤	R >		S ≥	R <
Chloramphenicol	-	-		-	-	1. Colistin MIC determination should be performed with broth microdilution. Quality control must be performed with both a susceptible QC strain (E. coli ATCC 25922 or P. aeruginosa ATCC 27853) and the colistin resistant E. coli NCTC 13846 (mcr-1 positive). 2. Trimethoprim:sulfamethoxazole in the ratio 1:19. Breakpoints are expressed as the trimethoprim concentration. A. Use an MIC method (broth m…
Colistin1	2	2		NoteA	NoteA
Daptomycin	-	-		-	-
Fosfomycin iv	-	-		-	-
Fosfomycin oral	-	-		-	-
Fusidic acid	-	-		-	-
Metronidazole	-	-		-	-
Nitrofurantoin (uncomplicated UTI only)	-	-		-	-
Nitroxoline (uncomplicated UTI only)	-	-		-	-
Rifampicin	-	-		-	-
Spectinomycin	-	-		-	-
Trimethoprim (uncomplicated UTI only)	-	-		-	-
Trimethoprim-sulfamethoxazole2	2	4	1.25-23.75	14	11

## Sheet: Staphylococcus
Staphylococcus spp.						EUCAST Clinical Breakpoint Tables v. 8.1, valid from 2018-05-15
MIC determination (broth microdilution according to ISO standard 20776-1 except for fosfomycin where agar dilution is used) Medium: Mueller-Hinton broth Inoculum: 5x105 CFU/mL Incubation: Sealed panels, air, 35±1ºC, 18±2h Reading: Unless otherwise stated, read MICs at the lowest concentration of the agent that completely inhibits visible growth. Quality control: Staphylococcus aureus ATCC 29213. …						Disk diffusion (EUCAST standardised disk diffusion method) Medium: Mueller-Hinton agar Inoculum: McFarland 0.5 Incubation: Air, 35±1ºC, 18±2h Reading: Unless otherwise stated, read zone edges as the point showing no growth viewed from the back of the plate against a dark background illuminated with reflected light (except for benzylpenicillin and linezolid, see below). Quality control: Staphyloco…
Penicillins1	MIC breakpoint (mg/L)		Disk content (µg)	Zone diameter breakpoint (mm)		Notes Numbered notes relate to general comments and/or MIC breakpoints. Lettered notes relate to the disk diffusion method.
	S ≤	R >		S ≥	R <
Benzylpenicillin, S. aureus	0.1251	0.1251	1 unit	26A,B	26A,B	1/A. Most staphylococci are penicillinase producers, which make them resistant to benzylpenicillin, phenoxymethylpenicillin, ampicillin, amoxicillin, piperacillin and ticarcillin. When staphylococci test as susceptible to benzylpenicillin and cefoxitin they can be reported as susceptible to the above agents. However, the efficacy of oral formulations, particularly phenoxymethylpenicillin, is unce…
Benzylpenicillin, S. lugdunensis	0.1251	0.1251	1 unit	26A	26A
Benzylpenicillin, Coagulase-negative staphylococci	-1,2	-1,2		NoteA,C	NoteA,C
Ampicillin, S. saprophyticus	Note1,3	Note1,3	2	18A,D	18A,D
Ampicillin-sulbactam	Note1,3	Note1,3		NoteA,D	NoteA,D
Amoxicillin	Note1,3	Note1,3		NoteA,D	NoteA,D
Amoxicillin-clavulanic acid	Note1,3	Note1,3		NoteA,D	NoteA,D
Piperacillin	Note1,3	Note1,3		NoteA,D	NoteA,D
Piperacillin-tazobactam	Note1,3	Note1,3		NoteA,D	NoteA,D
Ticarcillin	Note1	Note1		NoteA	NoteA
Ticarcillin-clavulanic acid	Note1	Note1		NoteA	NoteA
Temocillin	-	-		-	-
Phenoxymethylpenicillin, S. aureus	Note1	Note1		NoteA	NoteA
Phenoxymethylpenicillin, Coagulase-negative staphylococci	-1,2	-1,2		NoteA,	NoteA,
Oxacillin4	Note1,4	Note1,4		NoteA,C	NoteA, C
Cloxacillin	Note1	Note1		NoteA	NoteA
Dicloxacillin	Note1	Note1		NoteA	NoteA
Flucloxacillin	Note1	Note1		NoteA	NoteA
Mecillinam (uncomplicated UTI only)	-	-		-	-
Cephalosporins1	MIC breakpoint (mg/L)		Disk content (µg)	Zone diameter breakpoint (mm)		Notes Numbered notes relate to general comments and/or MIC breakpoints. Lettered notes relate to the disk diffusion method.
	S ≤	R >		S ≥	R <
Cefaclor2	Note1	Note1		NoteA	NoteA	1/A. Susceptibility of staphylococci to cephalosporins is inferred from the cefoxitin susceptibility except for cefixime, ceftazidime, ceftazidime-avibactam, ceftibuten and ceftolozane-tazobactam, which do not have breakpoints and should not be used for staphylococcal infections. Some methicillin-resistant S. aureus are susceptible to ceftaroline and ceftobiprole, see Notes 5/D and 7/F. 2. For do…
Cefadroxil	Note1	Note1		NoteA	NoteA
Cefalexin	Note1	Note1		NoteA	NoteA
Cefazolin	Note1	Note1		NoteA	NoteA
Cefepime	Note1	Note1		NoteA	NoteA
Cefixime	-	-		-	-
Cefotaxime	Note1	Note1		NoteA	NoteA
Cefoxitin (screen), S. aureus and coagulase-negative staphylococci other than S. epidermidis	Note3,4	Note3,4	30	22A,B	22A,B
Cefoxitin (screen), S. epidermidis	Note4	Note4	30	25A,B	25A,B
Cefoxitin (screen), S. pseudintermedius	NA	NA		NoteC	NoteC
Cefpodoxime	Note1	Note1		NoteA	NoteA
Ceftaroline, S. aureus (indications other than pneumonia)	15	25,6	5	20D	17D,E
Ceftaroline, S. aureus (pneumonia)	15	15	5	20D	20D
Ceftazidime	-	-		-	-
Ceftazidime-avibactam	-	-		-	-
Ceftibuten	-	-		-	-
Ceftobiprole, S. aureus	27	27	5	17F	17F
Ceftolozane-tazobactam	-	-		-	-
Ceftriaxone	Note1	Note1		NoteA	NoteA
Cefuroxime iv	Note1	Note1		NoteA	NoteA
Cefuroxime oral	Note1	Note1		NoteA	NoteA
Carbapenems1	MIC breakpoint (mg/L)		Disk content (µg)	Zone diameter breakpoint (mm)		Notes Numbered notes relate to general comments and/or MIC breakpoints. Lettered notes relate to the disk diffusion method.
	S ≤	R >		S ≥	R <
Doripenem	Note1	Note1		NoteA	NoteA	1/A. Susceptibility of staphylococci to carbapenems is inferred from the cefoxitin susceptibility.
Ertapenem	Note1	Note1		NoteA	NoteA
Imipenem	Note1	Note1		NoteA	NoteA
Meropenem	Note1	Note1		NoteA	NoteA
Monobactams	MIC breakpoint (mg/L)		Disk content (µg)	Zone diameter breakpoint (mm)		Notes Numbered notes relate to general comments and/or MIC breakpoints. Lettered notes relate to the disk diffusion method.
	S ≤	R >		S ≥	R <
Aztreonam	-	-		-	-
Fluoroquinolones1	MIC breakpoint (mg/L)		Disk content (µg)	Zone diameter breakpoint (mm)		Notes Numbered notes relate to general comments and/or MIC breakpoints. Lettered notes relate to the disk diffusion method.
	S ≤	R >		S ≥	R <
Ciprofloxacin2, S. aureus	1	1	5	21A	21A	1. For breakpoints for other fluoroquinolones (e.g. pefloxacin and enoxacin), refer to breakpoints set by national breakpoint committees. 2. Breakpoints are based on high dose therapy, see table of dosages (oral dose of 0.75 g x 2, iv dose of 0.4 g x 3). 3. Breakpoints are based on high dose therapy, see table of dosages (0.4 g x 2). A. The norfloxacin disk diffusion test can be used to screen fo…
Ciprofloxacin2, Coagulase-negative staphylococci	1	1	5	24A	24A
Levofloxacin, S. aureus	1	1	5	22A	22A
Levofloxacin, Coagulase-negative staphylococci	1	1	5	24A	24A
Moxifloxacin, S. aureus	0.25	0.25	5	25A	25A
Moxifloxacin, Coagulase-negative staphylococci	0.25	0.25	5	28A	28A
Nalidixic acid (screen)	NA	NA		NA	NA
Norfloxacin (screen)	NA	NA	10	17B	NoteB
Ofloxacin3, S. aureus	1	1	5	20A	20A
Ofloxacin3, Coagulase-negative staphylococci	1	1	5	24A	24A
Aminoglycosides1	MIC breakpoint (mg/L)		Disk content (µg)	Zone diameter breakpoint (mm)		Notes Numbered notes relate to general comments and/or MIC breakpoints. Lettered notes relate to the disk diffusion method.
	S ≤	R >		S ≥	R <
Amikacin2, S. aureus	8	16	30	18	16	1. Aminoglycoside breakpoints are based on once-daily administration. 2. Resistance to amikacin is most reliably determined by testing with kanamycin (MIC >8 mg/L). The corresponding zone diameter for the kanamycin 30 µg disk is R<18 mm for S. aureus and R<22 mm for coagulase-negative staphylococci.
Amikacin2, Coagulase-negative staphylococci	8	16	30	22	19
Gentamicin, S. aureus	1	1	10	18	18
Gentamicin, Coagulase-negative staphylococci	1	1	10	22	22
Netilmicin, S. aureus	1	1	10	18	18
Netilmicin, Coagulase-negative staphylococci	1	1	10	22	22
Tobramycin, S. aureus	1	1	10	18	18
Tobramycin, Coagulase-negative staphylococci	1	1	10	22	22
Glycopeptides and lipoglycopeptides1	MIC breakpoint (mg/L)		Disk content (µg)	Zone diameter breakpoint (mm)		Notes Numbered notes relate to general comments and/or MIC breakpoints. Lettered notes relate to the disk diffusion method.
	S ≤	R >		S ≥	R <
Dalbavancin2	0.1253.4	0.1253		NoteA	NoteA	1. Glycopeptide MICs are method dependent and should be determined by broth microdilution (ISO standard 20776-1). S. aureus with vancomycin MIC values of 2 mg/L are on the border of the wild type distribution and there may be an impaired clinical response. The resistant breakpoint has been reduced to 2 mg/L to avoid reporting "GISA" isolates intermediate as serious infections with "GISA" isolates…
Oritavancin, S. aureus2	0.1253.4	0.1253		NoteA	NoteA
Teicoplanin, S. aureus2	2	2		NoteA	NoteA
Teicoplanin, Coagulase-negative staphylococci	4	4		NoteA	NoteA
Telavancin, MRSA2	0.1253.5	0.1253		NoteA	NoteA
Vancomycin, S. aureus2	2	2		NoteA	NoteA
Vancomycin, Coagulase-negative staphylococci2	4	4		NoteA	NoteA
Macrolides, lincosamides and streptogramins	MIC breakpoint (mg/L)		Disk content (µg)	Zone diameter breakpoint (mm)		Notes Numbered notes relate to general comments and/or MIC breakpoints. Lettered notes relate to the disk diffusion method.
	S ≤	R >		S ≥	R <
Azithromycin	11	21		NoteA	NoteA	1/A. Erythromycin can be used to determine susceptibility to azithromycin, clarithromycin and roxithromycin. 2. Inducible clindamycin resistance can be detected by antagonism of clindamycin activity by a macrolide agent. If not detected, then report as tested according to the clinical breakpoints. If detected, then report as resistant and consider adding this comment to the report: "Clindamycin m…
Clarithromycin	11	21		NoteA	NoteA
Erythromycin	11	21	15	21A	18A
Roxithromycin	11	21		NoteA	NoteA
Telithromycin	IE	IE		IE	IE
Clindamycin2	0.25	0.5	2	22B	19B
Quinupristin-dalfopristin	1	2	15	21	18C
Tetracyclines	MIC breakpoint (mg/L)		Disk content (µg)	Zone diameter breakpoint (mm)		Notes Numbered notes relate to general comments and/or MIC breakpoints. Lettered notes relate to the disk diffusion method.
	S ≤	R >		S ≥	R <
Doxycycline	11	21		NoteA	NoteA	1/A. Isolates susceptible to tetracycline are also susceptible to doxycycline and minocycline, but some resistant to tetracycline may be susceptible to minocycline and/or doxycycline. An MIC method should be used to test doxycycline susceptibility of tetracycline resistant isolates if required. 2. Non-susceptible isolates are rare or not yet reported. The identification and antimicrobial suscepti…
Minocycline	0.51	11	30	23A	20A
Tetracycline	11	21	30	22A	19A
Tigecycline2	0.53	0.53	15	18	18
Oxazolidinones	MIC breakpoint (mg/L)		Disk content (µg)	Zone diameter breakpoint (mm)		Notes Numbered notes relate to general comments and/or MIC breakpoints. Lettered notes relate to the disk diffusion method.
	S ≤	R >		S ≥	R <
Linezolid	4	4	10	21A	21A	1. Isolates susceptible to linezolid can be reported susceptible to tedizolid. A. Examine zone edges with transmitted light (plate held up to light). B. Isolates susceptible to linezolid can be reported susceptible to tedizolid. For isolates resistant to linezolid, perform an MIC test.
Tedizolid	0.51	0.5		NoteB	NoteB
Miscellaneous agents	MIC breakpoint (mg/L)		Disk content (µg)	Zone diameter breakpoint (mm)		Notes Numbered notes relate to general comments and/or MIC breakpoints. Lettered notes relate to the disk diffusion method.
	S ≤	R >		S ≥	R <
Chloramphenicol	8	8	30	18	18	1. Non-susceptible isolates are rare or not yet reported. The identification and antimicrobial susceptibility test result on any such isolate must be confirmed and the isolate sent to a reference laboratory. 2. Daptomycin MICs must be determined in the presence of Ca2+ (50 mg/L in the medium for broth dilution methods; agar dilution methods have not been validated). Follow the manufacturers' inst…
Colistin	-	-		-	-
Daptomycin1	12	12		NoteA	NoteA
Fosfomycin iv	323	323		NoteA	NoteA
Fosfomycin oral	-	-		-	-
Fusidic acid	1	1	10	24	24
Metronidazole	-	-		-	-
Nitrofurantoin (uncomplicated UTI only), S. saprophyticus	64	64	100	13	13
Nitroxoline (uncomplicated UTI only), S. saprophyticus	IE	IE		IE	IE
Rifampicin	0.06	0.5	5	26	23
Spectinomycin	-	-		-	-
Trimethoprim (uncomplicated UTI only)	2	4	5	17	14
Trimethoprim-sulfamethoxazole4	2	4	1.25-23.75	17	14
Examples of inhibition zones for Staphylococcus aureus with benzylpenicillin.
a) Fuzzy zone edge and zone diameter ≥ 26 mm. Report susceptible.
b) Sharp zone edge and zone diameter ≥ 26 mm. Report resistant.

## Sheet: Enterococcus
Enterococcus spp.						EUCAST Clinical Breakpoint Tables v. 8.1, valid from 2018-05-15
In endocarditis, refer to national or international endocarditis guidelines for breakpoints for Enterococcus spp.
MIC determination (broth microdilution according to ISO standard 20776-1) Medium: Mueller-Hinton broth Inoculum: 5x105 CFU/mL Incubation: Sealed panels, air, 35±1ºC, 18±2h Reading: Unless otherwise stated, read MICs at the lowest concentration of the agent that completely inhibits visible growth. Quality control: Enterococcus faecalis ATCC 29212. For agents not covered by this strain and for cont…						Disk diffusion (EUCAST standardised disk diffusion method) Medium: Mueller-Hinton agar Inoculum: McFarland 0.5 Incubation: Air, 35±1ºC, 18±2h (for glycopeptides 24h) Reading: Unless otherwise stated, read zone edges as the point showing no growth viewed from the back of the plate against a dark background illuminated with reflected light (except for vancomycin, see below). Quality control: Entero…
Penicillins1	MIC breakpoint (mg/L)		Disk content (µg)	Zone diameter breakpoint (mm)		Notes Numbered notes relate to general comments and/or MIC breakpoints. Lettered notes relate to the disk diffusion method.
	S ≤	R >		S ≥	R <
Benzylpenicillin	-	-		-	-	1. E. faecium resistant to penicillins can be considered resistant to all other beta-lactam agents including carbapenems. 2. Ampicillin resistance in E. faecalis is rare and should be confirmed with an MIC test. 3/A. Susceptibility to ampicillin, amoxicillin and piperacillin with and without beta-lactamase inhibitor can be inferred from ampicillin. 4. For susceptibility testing purposes, the conc…
Ampicillin	4	82	2	10	82
Ampicillin-sulbactam3	44	84		NoteA	NoteA
Amoxicillin3	4	8		NoteA	NoteA
Amoxicillin-clavulanic acid3	45	85		NoteA	NoteA
Piperacillin3	Note3	Note3		NoteA	NoteA
Piperacillin-tazobactam3	Note3	Note3		NoteA	NoteA
Ticarcillin	-	-		-	-
Ticarcillin-clavulanic acid	-	-		-	-
Temocillin	-	-		-	-
Phenoxymethylpenicillin	-	-		-	-
Oxacillin	-	-		-	-
Cloxacillin	-	-		-	-
Dicloxacillin	-	-		-	-
Flucloxacillin	-	-		-	-
Mecillinam (uncomplicated UTI only)	-	-		-	-
Cephalosporins	MIC breakpoint (mg/L)		Disk content (µg)	Zone diameter breakpoint (mm)		Notes Numbered notes relate to general comments and/or MIC breakpoints. Lettered notes relate to the disk diffusion method.
	S ≤	R >		S ≥	R <
Cefaclor	-	-		-	-
Cefadroxil	-	-		-	-
Cefalexin	-	-		-	-
Cefazolin	-	-		-	-
Cefepime	-	-		-	-
Cefixime	-	-		-	-
Cefotaxime	-	-		-	-
Cefoxitin	-	-		-	-
Cefpodoxime	-	-		-	-
Ceftaroline	-	-		-	-
Ceftazidime	-	-		-	-
Ceftazidime-avibactam	-	-		-	-
Ceftibuten	-	-		-	-
Ceftobiprole	-	-		-	-
Ceftolozane-tazobactam	-	-		-	-
Ceftriaxone	-	-		-	-
Cefuroxime iv	-	-		-	-
Cefuroxime oral	-	-		-	-
Carbapenems	MIC breakpoint (mg/L)		Disk content (µg)	Zone diameter breakpoint (mm)		Notes Numbered notes relate to general comments and/or MIC breakpoints. Lettered notes relate to the disk diffusion method.
	S ≤	R >		S ≥	R <
Doripenem	-	-		-	-
Ertapenem	-	-		-	-
Imipenem	4	8	10	21	18
Meropenem	-	-		-	-
Monobactams	MIC breakpoint (mg/L)		Disk content (µg)	Zone diameter breakpoint (mm)		Notes Numbered notes relate to general comments and/or MIC breakpoints. Lettered notes relate to the disk diffusion method.
	S ≤	R >		S ≥	R <
Aztreonam	-	-		-	-
Fluoroquinolones	MIC breakpoint (mg/L)		Disk content (µg)	Zone diameter breakpoint (mm)		Notes Numbered notes relate to general comments and/or MIC breakpoints. Lettered notes relate to the disk diffusion method.
	S ≤	R >		S ≥	R <
Ciprofloxacin (uncomplicated UTI only)	4	4	5	15A	15A	A. The norfloxacin disk diffusion test can be used to screen for fluoroquinolone resistance. See Note B. B. Susceptibility of ciprofloxacin and levofloxacin can be inferred from the norfloxacin susceptibility.
Levofloxacin (uncomplicated UTI only)	4	4	5	15A	15A
Moxifloxacin	-	-		-	-
Nalidixic acid (screen)	NA	NA		NA	NA
Norfloxacin (screen)	NA	NA	10	12B	12B
Ofloxacin	-	-		-	-
Aminoglycosides1	MIC breakpoint (mg/L)		Disk content (µg)	Zone diameter breakpoint (mm)		Notes Numbered notes relate to general comments and/or MIC breakpoints. Lettered notes relate to the disk diffusion method.
	S ≤	R >		S ≥	R <
Amikacin	Note2	Note2		NoteA	NoteA	1. Enterococci are intrinsically resistant to aminoglycosides and aminoglycoside monotherapy is ineffective. There is likely to be synergy between aminoglycosides and penicillins or glycopeptides against enterococci without acquired high-level aminoglycoside resistance. All testing is therefore to distinguish between intrinsic and high-level acquired resistance. 2/A. Gentamicin can be used to scr…
Gentamicin (test for high-level aminoglycoside resistance)	Note2	Note2	30	NoteA	NoteA
Netilmicin	Note2	Note2		NoteA	NoteA
Streptomycin (test for high-level streptomycin resistance)	Note3	Note3	300	NoteB	NoteB
Tobramycin	Note2	Note2		NoteA	NoteA
Glycopeptides and lipoglycopeptides	MIC breakpoint (mg/L)		Disk content (µg)	Zone diameter breakpoint (mm)		Notes Numbered notes relate to general comments and/or MIC breakpoints. Lettered notes relate to the disk diffusion method.
	S ≤	R >		S ≥	R <
Dalbavancin	IE	IE		IE	IE	A. Vancomycin susceptible enterococci exhibit sharp zone edges and do not exhibit colonies in the inhibition zone. Examine zone edges with transmitted light (plate held up to light). If the zone edge is fuzzy, colonies grow within the zone or if you are uncertain, then perform confirmatory testing with PCR or report resistant (see pictures below) even if the zone diameter is ≥ 12 mm. Isolates mus…
Oritavancin	IE	IE		IE	IE
Teicoplanin	2	2	30	16	16
Telavancin	IE	IE		IE	IE
Vancomycin	4	4	5	12A	12A
Macrolides, lincosamides and streptogramins	MIC breakpoint (mg/L)		Disk content (µg)	Zone diameter breakpoint (mm)		Notes Numbered notes relate to general comments and/or MIC breakpoints. Lettered notes relate to the disk diffusion method.
	S ≤	R >		S ≥	R <
Azithromycin	-	-		-	-
Clarithromycin	-	-		-	-
Erythromycin	-	-		-	-
Roxithromycin	-	-		-	-
Telithromycin	-	-		-	-
				-	-
Clindamycin	-	-		-	-
Quinupristin-dalfopristin, E. faecium	1	4	15	22	20
Tetracyclines	MIC breakpoint (mg/L)		Disk content (µg)	Zone diameter breakpoint (mm)		Notes Numbered notes relate to general comments and/or MIC breakpoints. Lettered notes relate to the disk diffusion method.
	S ≤	R >		S ≥	R <
Doxycycline	-	-		-	-	1. Non-susceptible isolates are rare or not yet reported. The identification and antimicrobial susceptibility test result on any such isolate must be confirmed and the isolate sent to a reference laboratory. 2 For tigecycline broth microdilution MIC determination, the medium must be prepared fresh on the day of use.
Minocycline	-	-		-	-
Tetracycline	-	-		-	-
Tigecycline1	0.252	0.52	15	18	15
Oxazolidinones	MIC breakpoint (mg/L)		Disk content (µg)	Zone diameter breakpoint (mm)		Notes Numbered notes relate to general comments and/or MIC breakpoints. Lettered notes relate to the disk diffusion method.
	S ≤	R >		S ≥	R <
Linezolid	4	4	10	19	19
Tedizolid	IE	IE		IE	IE
Miscellaneous agents	MIC breakpoint (mg/L)		Disk content (µg)	Zone diameter breakpoint (mm)		Notes Numbered notes relate to general comments and/or MIC breakpoints. Lettered notes relate to the disk diffusion method.
	S ≤	R >		S ≥	R <
Chloramphenicol	-	-		-	-	1. For more information, see http://www.eucast.org/guidance_documents/. 2/A. The activity of trimethoprim and trimethoprim-sulfamethoxazole is uncertain against enterococci, hence the wild type population is categorised as intermediate. 3. Trimethoprim-sulfamethoxazole in the ratio 1:19. Breakpoints are expressed as the trimethoprim concentration.
Colistin	-	-		-	-
Daptomycin1	IE	IE		IE	IE
Fosfomycin iv	-	-		-	-
Fosfomycin oral	-	-		-	-
Fusidic acid	-	-		-	-
Metronidazole	-	-		-	-
Nitrofurantoin (uncomplicated UTI only), E. faecalis	64	64	100	15	15
Nitroxoline (uncomplicated UTI only)	IE	IE		IE	IE
Rifampicin	-	-		-	-
Spectinomycin	-	-		-	-
Trimethoprim (uncomplicated UTI only)	0.032	1	5	50A	21
Trimethoprim-sulfamethoxazole3	0.032	1	1.25-23.75	50A	21
Examples of inhibition zones for Enterococcus spp. with vancomycin.
a) Sharp zone edge and zone diameter ≥ 12 mm. Report susceptible.
b-d) Fuzzy zone edge or colonies within zone. Perform confirmatory testing with PCR or report resistant even if the zone diameter ≥ 12 mm.

[truncated: 22 more sheets: Streptococcus A,B,C,G, S.pneumoniae, Viridans group streptococci, H.influenzae, M.catarrhalis, N.gonorrhoeae, N.meningitidis, Anaerobes, Grampositive, C.difficile, Anaerobes, Gramnegative, H.pylori, L.monocytogenes, P.multocida, C.jejuni_C.coli, Corynebacterium, A.sanguinicola_A.urinae, K.kingae, Aeromonas, M.tuberculosis, Topical agents …]
