# Supplementary material for: Characterization of β-Lactamases and Multidrug Resistance Mechanisms in Enterobacterales from Hospital Effluents and Wastewater Treatment Plant
Source: Antibiotics (Basel). 2022 Jun 7;11(6):776. doi: 10.3390/antibiotics11060776 (PMC9219941; doi:10.3390/antibiotics11060776)
Supplement: Supplementary file 1 [file antibiotics-11-00776-s001.zip › Table_S1.xlsx]

## Sheet: Table S1
strain	species	isolation site	antimicrobial susceptibility profile									assembly statistics			cluster	extended spectrum β-lactamase genes					other β-lactamase genes			aminoglycoside resistance genes							amphenicol resistance genes			folate inhibitor resistance genes				other resistance genes				plasmid replicons
			ceftriaxone	ceftazidime	cefotaxime	cefpodoxime	imipenem	meropenem	trimethoprim/sulfameth.	gentamicin	ciprofloxacin	total length (bp)	number of contigs	N50 (bp)		blaCTX-M-1	blaCTX-M-15	blaCTX-M-27	blaCTX-M-30	blaSHV-12	blaTEM-1	blaOXA-1	blaOXA-9	aac(3)-IIa	aac(6’)-Ib	aac(6’)-Ib-cr*	aadA1	aadA5	aph(3”)-Ib	aph(6)-Id	catB3	cmlB1	floR	dfrA14	dfrA17	sul1	sul2	mph(A)	tet(A)	qacE	qnrB1	IncA	IncB/O/K/Z	IncC	IncFIA	IncFIB	IncFII	IncI	IncN
EC10	Escherichia coli	Hospital effluent - H3	R	R	R	R	S	S	R	R	R	283752	58	11554	G1-a			X			X							X	X	X			X		X	X	X	X	X	X			X		X	X	X
EC14	Escherichia coli	Hospital effluent - H3	R	R	R	R	S	S	R	S	R	314119	60	14064	G1-a			X			X							X	X	X			X		X	X	X	X	X	X			X		X	X	X
EC19	Escherichia coli	Ativated sludge	R	R	R	R	S	S	R	R	R	308162	64	11403	G1-a			X			X							X	X	X			X		X	X	X	X	X	X			X		X	X	X
EC74	Escherichia coli	Nursing home	R	R	R	R	S	S	R	R	R	279930	48	13541	G1-a			X			X							X	X	X			X		X	X	X	X	X	X			X		X	X	X
EC75	Escherichia coli	Nursing home	R	R	R	R	S	S	R	S	R	241902	45	24410	G1-a			X			X							X	X	X			X		X	X	X	X	X	X			X		X	X	X
EC81	Escherichia coli	Hosptial effluent - H2	R	R	R	R	S	S	R	S	R	245977	33	25285	G1-a			X			X							X	X	X			X		X	X	X	X	X	X			X		X	X	X
EC20	Escherichia coli	Ativated sludge	R	R	R	R	S	S	R	S	R	182477	33	12206	G1-b			X										X	X	X					X	X	X	X	X	X					X		X	X
EC66	Escherichia coli	Hosptial effluent - H4	R	R	R	R	S	S	R	S	R	188429	19	12741	G1-b			X										X	X	X					X	X	X	X	X	X					X		X	X
EC11	Escherichia coli	Hospital effluent - H3	R	R	R	R	S	S	R	R	R	519759	59	34711	G1-c			X										X	X	X					X	X	X	X	X	X					X	X	X	X
KP2	Klebsiella pneumoniae	Hospital effluent - H1	R	R	R	R	S	S	R	S	R	335893	27	62343	G2		X				X	X				X			X	X	X			X			X				X					X	X
KP6	Klebsiella pneumoniae	Hospital effluent - H1	R	R	R	R	S	S	R	R	R	337552	27	62343	G2		X				X	X				X			X	X	X			X			X				X					X	X
KP93	Klebsiella pneumoniae	Hospital effluent - H2	R	R	R	R	R	S	R	S	R	317235	27	58475	G2		X				X	X		X		X			X	X	X			X			X				X					X	X
KP96	Klebsiella pneumoniae	Hospital effluent - H2	R	R	R	R	S	S	R	S	R	349537	35	58475	G2		X				X	X		X		X			X	X	X			X			X				X					X	X
KP4	Klebsiella pneumoniae	Influent	R	R	R	R	R	S	S	R	R	276951	26	47581	G2		X				X	X		X		X			X	X	X			X			X				X					X	X
KP45	Klebsiella pneumoniae	Hospital effluent - H2	R	R	R	R	S	S	R	R	R	225949	24	58475	G2		X				X	X				X			X	X	X			X			X				X					X	X
KP76	Klebsiella pneumoniae	Hospital effluent - H4	R	R	R	R	S	S	R	S	R	226186	26	58475	G2		X				X	X				X			X	X	X			X			X				X					X	X
KP79	Klebsiella pneumoniae	Hospital effluent - H4	R	R	R	R	S	S	R	S	R	226283	24	19616	G2		X				X	X				X			X	X	X			X			X				X					X	X
CF102	Citrobacter freundii	Digested sludge	R	R	R	R	S	S	R	R	R	547810	48	28183	G3		X					X		X		X			X		X	X							X			X					X		X
KP57	Klebsiella pneumoniae	Hospital effluent - H4	R	R	R	R	R	R	S	S	R	467511	37	29555	G4					X	X		X		X		X		X	X														X			X
KO54	Klebsiella oxytoca	Hospital effluent - H4	R	R	R	R	R	S	S	R	R	459323	62	30268	G5				X		**		X		X		X																		X		X
EC92	Escherichia coli	Hosptial effluent - H1	R	R	R	R	S	S	S	S	R	190351	17	16365	G6	X																														X	X
R = resistant
S = suscepible
X = present
* aac(6’)-Ib-cr also confers resistance to quinolones
** blaTEM-1 gene is disrupted
																									Table S1. Antimicrobial resistance genes and plasmid replicons detected by next generation sequencing
[truncated: 4 more columns]
